# Supplementary material for: Metabolic Reprogramming of Urothelial Carcinoma—A Theragnostic Target for Betulinic Acid
Source: Int J Mol Sci. 2025 Jun 11;26(12):5598. doi: 10.3390/ijms26125598 (PMC12192694; doi:10.3390/ijms26125598)
Supplement: Supplementary file 1 [file ijms-26-05598-s001.zip]

Archive with 1 entries (1 files):
- ijms-3633957-supplementary.pdf
